# Supplementary material for: gExcite: a start-to-end framework for single-cell gene expression, hashing, and antibody analysis
Source: Bioinformatics. 2023 May 23;39(5):btad329. doi: 10.1093/bioinformatics/btad329 (PMC10229235; doi:10.1093/bioinformatics/btad329)
Supplement: btad329_Supplementary_Data [file btad329_supplementary_data.zip]

Archive with 3 entries (3 files):
- Supplementary data S2.pdf
- Supplementary data S3.pdf
- Supplementary data S1.pdf
